# Supplementary material for: Comparative Genomics and Physiological Investigations Supported Multifaceted Plant Growth-Promoting Activities in Two Hypericum perforatum L.-Associated Plant Growth-Promoting Rhizobacteria for Microbe-Assisted Cultivation
Source: Microbiol Spectr. 2023 May 18;11(3):e00607-23. doi: 10.1128/spectrum.00607-23 (PMC10269543; doi:10.1128/spectrum.00607-23)
Supplement: Supplemental file 2 — Supplemental material. Download spectrum.00607-23-s0002.xls, XLS file, 0.07 MB [file spectrum.00607-23-s0002.xls]

## Sheet: Sheet1
Table S12. Unique genes in Kosakonia cowanii HypNH10 encoding plant growth-promoting traits (PGPTs)
Sr No		Start	Stop	Category	Function	Gene	Frequency
1	PBAPFJJM_00637	646976	647869	BIO-FERTILIZATION	IRON_ACQUISITION-SIDEROPHORES	iroE->PGPT0003410	1
2	PBAPFJJM_00033	27751	28362	BIO-FERTILIZATION	SULFUR_ASSIMILATION|MINERALIZATION	dmsD|serD->PGPT0004865	2
3	PBAPFJJM_01144	1168157	1170511	BIO-FERTILIZATION	IRON_ACQUISITION	TC_FEV_OM3|tbpA|hemR|lbpA|hpuB|bhuR|hugA|hmbR->PGPT0003785	1
4	PBAPFJJM_00251	243439	244176	BIO-FERTILIZATION	IRON_ACQUISITION	ymfI|fabG|efpI->PGPT0003180	14
5	PBAPFJJM_00347	329968	331218	BIO-FERTILIZATION	CO2_FIXATION-REDUCTIVE_CITRIC_ACID_CYCLE	icd->PGPT0001170	2
6	PBAPFJJM_00882	891193	891939	BIO-FERTILIZATION	SIDEROPHORES-FERRICHROME|FERRIOXAMINE_METABOLISM	fhuF->PGPT0003315	2
7	PBAPFJJM_00922	935475	936680	BIO-FERTILIZATION	SIDEROPHORES-ENTEROBACTIN|ENTEROCHELIN_METABOLISM	fes|cbsF|cbsH->PGPT0003235	2
8	PBAPFJJM_01185	1223016	1224092	BIO-FERTILIZATION	P-SOLUBILISATION-PHOSPHATE_TRANSPORT	phoE->PGPT0002635	1
9	PBAPFJJM_01526	282813	284261	BIO-FERTILIZATION	SIDEROPHORES-COPROGEN_BIOSYNTHESIS	hemN|hemZ->PGPT0003200	3
10	PBAPFJJM_02101	203571	204641	BIO-FERTILIZATION	N-AQUISITION-REGULATION	draG->PGPT0001065	2
11	PBAPFJJM_02143	253164	254399	BIO-FERTILIZATION	SIDEROPHORES-ENTEROBACTIN|ENTEROCHELIN_TRANSPORT	entS|ybdA|cbsS->PGPT0003290	2
12	PBAPFJJM_02403	523921	524151	BIO-FERTILIZATION	NITROGEN_ACQUISITION	fdnI->PGPT0001110	1
13	PBAPFJJM_03051	567616	568377	BIO-FERTILIZATION	P-SOLUBILISATION-ORGANIC_ACID_METABOLISM	gloB|gloC->PGPT0001770	3
14	PBAPFJJM_03201	107152	108873	BIO-FERTILIZATION	IRON_ACQUISITION-SIDEROPHORES	ddc|dfoJ|desA->PGPT0013725	1
15	PBAPFJJM_00885	893756	894742	BIO-FERTILIZATION	IRON_TRANSPORT-FeuABC|YusV-TRANSPORT_COMPLEX	feuB|feuC|chuU|yfhA|hmuU|ABC_FEV_P|fatC|fatD->PGPT0003770	6
16	PBAPFJJM_03472	118143	118343	BIO-FERTILIZATION	SIDEROPHORES-MYCOBACTIN_BIOSYNTHESIS	mbtH|nocI->PGPT0003370	2
17	PBAPFJJM_03403	16719	17240	BIO-FERTILIZATION	NITROGEN_ACQUISITION	narK|nrtP|nrt|narU->PGPT0000300	1
18	PBAPFJJM_03470	103908	104621	BIO-FERTILIZATION	IRON_ACQUISITION-SIDEROPHORES	entD|basI|angD|cbsD|cbsE|aebD->PGPT0003225	1
19	PBAPFJJM_03479	126688	127029	BIO-FERTILIZATION	PHOSPHATE_SOLUBILIZATION	hpaF->PGPT0001630	1
20	PBAPFJJM_03718	60903	62159	BIO-FERTILIZATION	P-SOLUBILISATION-PYRUVIC_ACID_BIOSYNTHESIS	alaA->PGPT0001880	1
21	PBAPFJJM_04028	158189	158959	BIO-FERTILIZATION	IRON_HOMEOSTASIS-RELATED_PROTEINS	ygjH->PGPT0004045	1
22	PBAPFJJM_04203	132147	133367	BIO-FERTILIZATION	K-SOLUBILISATION-GLUCONIC_ACID-PQQ_PATHWAY	argD|pqqI->PGPT0014253	2
23	PBAPFJJM_04275	49905	50807	BIO-FERTILIZATION	K-SOLUBILISATION-PYRUVIC_ACID_BIOSYNTHESIS	yjhH|yagE->PGPT0002095	1
24	PBAPFJJM_00283	273288	273728	BIO-FERTILIZATION	PHOSPHATE_SOLUBILIZATION	phnO->PGPT0002475	1
25	PBAPFJJM_03813	150630	151394	BIO-FERTILIZATION	P-SOLUBILISATION-SUCCINIC_ACID_ACID_BIOSYNTHESIS	prpB->PGPT0001555	1
26	PBAPFJJM_03878	9476	10213	BIO-FERTILIZATION	PHOTOSYNTHETIC_CO2_FIXATION	cah->PGPT0002420	1
1	PBAPFJJM_02704	213375	214601	COLONIZING_PLANT_SYSTEM	ROOT_COLONIZATION-VITAMIN_B3|NIACIN_BIOSYNTHESIS	nadR->PGPT0013390	2
2	PBAPFJJM_03405	18554	19801	ROOT_COLONIZATION	ROOT_COLONIZATION-SITE-SPECIFIC_RECOMBINATION	xerD->PGPT0022000	2
1	PBAPFJJM_02135	244192	244785	COLONIZATION-PLANT_DERIVED_SUBSTRATE_USAGE	PLANT_DERIVED_SUGAR_ACID_UTILIZATION	dgoA->PGPT0018075	2
2	PBAPFJJM_01897	681473	682378	COLONIZING_PLANT_SYSTEM	COLONIZATION-MOTILITY|CHEMOTAXIS	fliC|laf1|lafA|fla1|hag->PGPT0015190	5
3	PBAPFJJM_03597	244816	245718	COLONIZING_PLANT_SYSTEM	PLANT_DERIVED_ORGANIC_ACID_TRANSPORT	togN->PGPT0017295	1
4	PBAPFJJM_00188	185867	186286	COLONIZING_PLANT_SYSTEM	PLANT_DERIVED_PYRIMIDINE_METABOLISM	nudG->PGPT0021430	2
5	PBAPFJJM_00213	211341	211844	COLONIZING_PLANT_SYSTEM	PLANT_DERIVED_AMINO_ACID_TRANSPORT	ABC_PA_P->PGPT0020795	7
6	PBAPFJJM_01095	1112977	1113582	COLONIZING_PLANT_SYSTEM	PLANT_DERIVED_CARBOHYDRATE-HEXOSES_UTILIZATION	rcsB->PGPT0014845	3
7	PBAPFJJM_01786	572148	572696	COLONIZING_PLANT_SYSTEM	SURFACE_ATTACHMENT-LPS|LIPID|IVA_METABOLISM	rfbC|rmlC->PGPT0014300	2
8	PBAPFJJM_00288	277599	278102	COLONIZING_PLANT_SYSTEM	COLONIZATION-PLANT_DERIVED_SUBSTRATE_USAGE	rrrD->PGPT0019155	4
9	PBAPFJJM_00330	315989	316441	COLONIZING_PLANT_SYSTEM	COLONIZATION-PLANT_CELL_WALL|MEMBRANE_DEGRADATION	rrrD->PGPT0019155	4
10	PBAPFJJM_00644	651949	653283	COLONIZING_PLANT_SYSTEM	PLANT_DERIVED_OPINE_METABOLISM	mocR->PGPT0016790	2
11	PBAPFJJM_00941	953293	953793	COLONIZING_PLANT_SYSTEM	MOTILITY-FIMBRIAE_SYSTEM	fimF->PGPT0016045	1
12	PBAPFJJM_00942	953803	954798	COLONIZING_PLANT_SYSTEM	MOTILITY-FIMBRIAE_SYSTEM	fimF->PGPT0016045	1
13	PBAPFJJM_00943	954803	957328	COLONIZING_PLANT_SYSTEM	MOTILITY-FIMBRIAE_SYSTEM	fimD|fimC|mrkC|htrE|cssD->PGPT0016040	4
14	PBAPFJJM_00944	957350	958036	COLONIZING_PLANT_SYSTEM	MOTILITY-FIMBRIAE_SYSTEM	fimC->PGPT0016035	3
15	PBAPFJJM_00945	958131	958685	COLONIZING_PLANT_SYSTEM	MOTILITY-FIMBRIAE_SYSTEM	fimA->PGPT0016030	2
16	PBAPFJJM_01155	1179821	1180441	COLONIZING_PLANT_SYSTEM	PLANT_DERIVED_CARBOHYDRATES-GLYCOLYSIS|GLUCONEOGENESIS	gpmB->PGPT0018035	2
17	PBAPFJJM_01179	1214403	1215143	COLONIZING_PLANT_SYSTEM	COLONIZATION-MOTILITY|CHEMOTAXIS	motB->PGPT0015375	2
18	PBAPFJJM_01218	1261063	1261752	COLONIZING_PLANT_SYSTEM	PLANT_DERIVED_GLUCOSAMINE|GLUCOSAMINATE_DEGRADATION	nanE->PGPT0018900	1
19	PBAPFJJM_01338	89455	89850	COLONIZING_PLANT_SYSTEM	PLANT_DERIVED_PEPTIDE_METABOLISM	PREP->PGPT0020970	1
20	PBAPFJJM_01453	207935	208891	COLONIZING_PLANT_SYSTEM	PLANT_DERIVED_HISTIDINE_DEGRADATION	hutG->PGPT0020240	1
21	PBAPFJJM_01463	219736	220950	COLONIZING_PLANT_SYSTEM	PLANT_DERIVED_AROMATIC|PHENOLIC_COMPOUND_UTILIZATION	pcaD|catD->PGPT0004995	2
22	PBAPFJJM_01474	229778	230221	COLONIZING_PLANT_SYSTEM	PLANT_DERIVED_PYRIMIDINE_METABOLISM	pyrE->PGPT0021200	2
23	PBAPFJJM_01500	253733	254143	COLONIZING_PLANT_SYSTEM	PLANT_DERIVED_PHENYLALANINE_DEGRADATION	hisC->PGPT0020305	2
24	PBAPFJJM_01783	569234	570322	COLONIZING_PLANT_SYSTEM	SURFACE_ATTACHMENT-LPS-O-ANTIOGEN_BIOSYNTHESIS	rfbB|rmlB|rffG->PGPT0022625	1
25	PBAPFJJM_01784	570319	571218	COLONIZING_PLANT_SYSTEM	SURFACE_ATTACHMENT-LPS-O-ANTIOGEN_BIOSYNTHESIS	rfbD|rmlD->PGPT0022630	1
26	PBAPFJJM_01797	583050	584096	COLONIZING_PLANT_SYSTEM	SURFACE_ATTACHMENT-LPS-O-ANTIOGEN_BIOSYNTHESIS	rgpA->PGPT0023110	1
27	PBAPFJJM_01800	587251	588234	COLONIZING_PLANT_SYSTEM	SURFACE_ATTACHMENT-LPS-O-ANTIOGEN_BIOSYNTHESIS	wzz|wzzB->PGPT0023265	1
28	PBAPFJJM_01845	630267	631583	COLONIZING_PLANT_SYSTEM	PLANT_DERIVED_SHIKIMATE_TRANSPORT	shiA->PGPT0002956	2
29	PBAPFJJM_01863	647135	647380	COLONIZING_PLANT_SYSTEM	PLANT_DEGRADATIVE_GS|GH-GALACTOSIDASE	lacZ->PGPT0017810	3
30	PBAPFJJM_01910	17609	18253	COLONIZING_PLANT_SYSTEM	SURFACE_ATTACHMENT-LPS-LEGIONAMINIC_ACID_MODIFICATION	pglD->PGPT0022755	1
31	PBAPFJJM_01952	54570	55532	COLONIZING_PLANT_SYSTEM	SURFACE_ADHESIVE_FIMBRIAE	fimD|fimC|mrkC|htrE|cssD->PGPT0016040	4
32	PBAPFJJM_02000	100538	101182	COLONIZING_PLANT_SYSTEM	PLANT_DERIVED_PURINE_METABOLISM	apaH->PGPT0021535	2
33	PBAPFJJM_02112	216944	217858	COLONIZING_PLANT_SYSTEM	PLANT_DERIVED_MURAMATE_DEGRADATION	murQ->PGPT0019040	2
34	PBAPFJJM_02428	554548	555504	COLONIZING_PLANT_SYSTEM	PLANT_DERIVED_CITRATE_SENSING|UTILIZATION	citE->PGPT0019480	2
35	PBAPFJJM_02457	589083	590159	COLONIZING_PLANT_SYSTEM	PLANT_DERIVED_ALGINATE_DEGRADATION	algL->PGPT0019415	1
36	PBAPFJJM_02482	615381	616394	COLONIZING_PLANT_SYSTEM	PLANT_DERIVED_CARBOHYDRATE_UTILIZATION_REGULATION	lacI|galR->PGPT0017992	12
37	PBAPFJJM_02495	630221	631642	COLONIZING_PLANT_SYSTEM	PLANT_DERIVED_INOSITOL_DERIVATE_DEGRADATION	mocR->PGPT0016790	2
38	PBAPFJJM_02745	252510	253274	COLONIZATION-PLANT_DERIVED_SUBSTRATE_USAGE	PLANT_DERIVED_RHAMNOSE_DEGRADATION	rhaS->PGPT0017780	1
39	PBAPFJJM_02966	471127	475146	COLONIZING_PLANT_SYSTEM	HOST_INVASION-INVASINS	yeeJ->PGPT0023705	2
40	PBAPFJJM_03081	596225	597418	COLONIZATION-PLANT_DERIVED_SUBSTRATE_USAGE	PLANT_DERIVED_PHENYLALANINE_DEGRADATION	tyrB->PGPT0020310	1
41	PBAPFJJM_03235	142585	143607	COLONIZATION-SURFACE_ATTACHMENT	SURFACE_ATTACHMENT-LPS_CORE_OLIGOSACCHARIDES_METABOLISM	waaJ|rfaJ->PGPT0022530	1
42	PBAPFJJM_03236	143628	144326	COLONIZATION-SURFACE_ATTACHMENT	SURFACE_ATTACHMENT-LPS_CORE_OLIGOSACCHARIDES_METABOLISM	waaY|rfaY->PGPT0022580	1
43	PBAPFJJM_03237	144424	145281	COLONIZATION-SURFACE_ATTACHMENT	SURFACE_ATTACHMENT-LPS_CORE_OLIGOSACCHARIDES_METABOLISM	waaZ|rfaZ->PGPT0022585	1
44	PBAPFJJM_03238	145281	146390	COLONIZATION-SURFACE_ATTACHMENT	SURFACE_ATTACHMENT-LPS_CORE_OLIGOSACCHARIDES_METABOLISM	waaU|rfaK->PGPT0022565	1
45	PBAPFJJM_03239	146425	147681	COLONIZATION-SURFACE_ATTACHMENT	SURFACE_ATTACHMENT-LPS-O-ANTIOGEN_BIOSYNTHESIS	waaL|rfaL->PGPT0023135	1
46	PBAPFJJM_04031	161421	161978	COLONIZATION-PLANT_DERIVED_SUBSTRATE_USAGE	PLANT_DERIVED_SERINE_DEGRADATION	cysE->PGPT0020265	3
47	PBAPFJJM_04261	36841	37851	COLONIZATION-PLANT_DERIVED_SUBSTRATE_USAGE	PLANT_DERIVED_FRUCTOSE_METABOLISM|DEGRADATION	glpX|cbbF->PGPT0017655	1
48	PBAPFJJM_03622	268929	269492	COLONIZATION-MOTILITY|CHEMOTAXIS	MOTILITY-TYPE_IVa_PILUS_HOMOLOGOUS_SYSTEM	ppdB->PGPT0016135	1
49	PBAPFJJM_03635	287328	287777	COLONIZATION-PLANT_DERIVED_SUBSTRATE_USAGE	PLANT_DERIVED_CYSTEINE_DEGRADATION|CONVERSION	sufS->PGPT0020195	5
50	PBAPFJJM_03715	46236	47576	COLONIZATION-SURFACE_ATTACHMENT	SURFACE_ADHESION	lapE->PGPT0022235	1
51	PBAPFJJM_03730	68857	69129	COLONIZATION-SURFACE_ATTACHMENT	SURFACE_ATTACHMENT-COLANIC_ACID_METABOLISM	ymgA->PGPT0016125	3
52	PBAPFJJM_03993	21859	122713	COLONIZATION-PLANT_DERIVED_SUBSTRATE_USAGE	PLANT_DERIVED_TAGATOSE_DEGRADATION	gatY_kbaY->PGPT0017920	1
53	PBAPFJJM_04116	42798	43184	COLONIZATION-SURFACE_ATTACHMENT	SURFACE_ATTACHMENT-LPS_L_Ara4N_MODIFICATION	arnF->PGPT0022830	1
54	PBAPFJJM_04415	2872	4191	COLONIZATION-PLANT_DERIVED_SUBSTRATE_USAGE	PLANT_DERIVED_MALTODEXTRIN_TRANSPORT	lamB->PGPT0016830	4
55	PBAPFJJM_04467	15207	16244	COLONIZATION-PLANT_DERIVED_SUBSTRATE_USAGE	PLANT_DERIVED_ARABINOSE_METABOLISM	araC->PGPT0017485	3
1	PBAPFJJM_04486	64696	64851	COMPETITIVE_EXCLUSION	CE-BACTERIAL_FITNESS-Hok-Sok_TOXIN-ANTITOXIN_SYSTEM	toxin_hokB->PGPT0027260	2
2	PBAPFJJM_04068	4040	4474	COMPETITIVE_EXCLUSION|CE	CE-BACTERIAL_FITNESS-Tox-SHH-Imm30_TOXIN-ANTITOXIN_SYSTEM	toxin_Tox_SHH->PGPT0027801	1
3	PBAPFJJM_04537	19	807	COMPETITIVE_EXCLUSION|CE	CE-Type_VI_SECRETION_SYSTEMS	vgrG->PGPT0030410	12
4	PBAPFJJM_03404	17908	18075	COMPETITIVE_EXCLUSION|CE	CE-Type_VI_SECRETION_SYSTEM_BIOSYNTHESIS	impL|vasK|icmF->PGPT0025960	1
5	PBAPFJJM_00239	234238	234699	COMPETITIVE_EXCLUSION|CE	CE-BACTERIAL_FITNESS-RESISTANCE_TO_ANTIMICROBIAL|TOXIC_COMPOUNDS	aadA->PGPT0028680	1
6	PBAPFJJM_00240	234719	235615	COMPETITIVE_EXCLUSION|CE	CE-BACTERIAL_FITNESS-MULTIDRUG_TRANSPORT-CHLORAMPHENICOL|TRIMETHOPRIN_EFFLUX_PUMP_BpeEF-OprC	bpeT->PGPT0028940	15
7	PBAPFJJM_03901	36009	40091	COMPETITIVE_EXCLUSION|CE	CE-Type_V_SECRETION_SYSTEMS	esp|sigA|sepA->PGPT0030340	1
8	PBAPFJJM_01791	577064	577477	COMPETITIVE_EXCLUSION|CE	CE-REMODELLING_LPS-PUTATIVE_TRYLOSE_DERIVATES_MODIFICATION	rfbC|rmlC->PGPT0014300	2
9	PBAPFJJM_00356	339407	339898	COMPETITIVE_EXCLUSION|CE	CE-BACTERIAL_FITNESS-TRANSPOSASES	yafM|rayT|tnpA->PGPT0030655	1
10	PBAPFJJM_01077	1097228	1097971	COMPETITIVE_EXCLUSION|CE	CE-TYPE_II_SECRETION_SYSTEMS	gspO->PGPT0026480	1
11	PBAPFJJM_04520	24666	25121	COMPETITIVE_EXCLUSION|CE	CE-BIOFILM_RELATED_GENES	gspO->PGPT0026480	1
12	PBAPFJJM_00109	100673	101608	COMPETITIVE_EXCLUSION|CE	CE-BACTERIAL_FITNESS-RESISTANCE_TO_ANTIMICROBIAL_PEPTIDES	pgtE->PGPT0027830	2
13	PBAPFJJM_00282	272481	273098	COMPETITIVE_EXCLUSION|CE	CE-QUORUM_SENSING_RELATED_GENES	rhtB->PGPT0021036	7
14	PBAPFJJM_00269	257480	259504	COMPETITIVE_EXCLUSION|CE	COLONIZATION-ADAPTION_TO_PLANT_IMMUNE_SYSTEM	aaeB->PGPT0023620	2
15	PBAPFJJM_00273	262729	263070	COMPETITIVE_EXCLUSION|CE	CE-BACTERIAL_FITNESS-MULTIDRUG_RESISTANCE	ramA->PGPT0029090	2
16	PBAPFJJM_00299	286991	287275	COMPETITIVE_EXCLUSION|CE	CE-BACTERIAL_FITNESS-ENVIRONMENT-INDUCIBLE_DNA_POLYMERASES	umuD->PGPT0015094	2
17	PBAPFJJM_00324	310352	310720	COMPETITIVE_EXCLUSION|CE	CE-BACTERIAL_FITNESS-TYPE_IV_R-M_SYSTEM	mcrA->PGPT0027235	2
18	PBAPFJJM_00337	321033	32191	COMPETITIVE_EXCLUSION|CE	CE-BACTERIAL_FITNESS-TYPE_II_R-M_SYSTEM	dam->PGPT0027190	2
19	PBAPFJJM_00343	325715	326785	COMPETITIVE_EXCLUSION|CE	CE-BACTERIAL_FITNESS-SULFUR_MODIFICATION_PROTEINS	dndB->PGPT0027765	2
20	PBAPFJJM_00346	328973	329788	COMPETITIVE_EXCLUSION|CE	CE-BACTERIAL_FITNESS-PHAGE_EXCLUSION	rexA->PGPT0015709	1
21	PBAPFJJM_01642	412643	413836	COMPETITIVE_EXCLUSION|CE	CE-BACTERIAL_FITNESS-OTHER_MULTIDRUG_EFFLUX_GENES	bcr|tcaB->PGPT0029005	4
22	PBAPFJJM_00400	385686	386744	COMPETITIVE_EXCLUSION|CE	CE-CELL_ENVELOPE_REMODELLING	plsX->PGPT0024410	1
23	PBAPFJJM_00426	410039	410962	COMPETITIVE_EXCLUSION|CE	CE-CELL_ENVELOPE_REMODELLING peptodoglycan	mviM|yceM->PGPT0024195	2
24	PBAPFJJM_00441	423593	425533	COMPETITIVE_EXCLUSION|CE	CE-BACTERIAL_FITNESS-OTHER_MULTIDRUG_EFFLUX_GENES	mdtO->PGPT0029210	1
25	PBAPFJJM_00503	488467	490107	COMPETITIVE_EXCLUSION|CE	CE-T5b_TWO-PARTNER_SECRETION	fhaC|tpsB->PGPT0030385	2
26	PBAPFJJM_00505	494009	494590	COMPETITIVE_EXCLUSION|CE	CE-CHAPERONE-USHER-SECRETION-Mat|Ecp_FIMBRIAE_ASSEMBLY	ecpA|matB->PGPT0029335	1
27	PBAPFJJM_00508	497852	499492	COMPETITIVE_EXCLUSION|CE	CE-CHAPERONE-USHER-SECRETION-Mat|Ecp_FIMBRIAE_ASSEMBLY	ecpD|matE->PGPT0029350	1
28	PBAPFJJM_00509	499482	500159	COMPETITIVE_EXCLUSION|CE	CE-CHAPERONE-USHER-SECRETION-Mat|Ecp_FIMBRIAE_ASSEMBLY	ecpE|matF->PGPT0029355	1
29	PBAPFJJM_00563	560818	563082	COMPETITIVE_EXCLUSION|CE	CE-T2SS-COMPETENCE-RELATED_DNA_TRANSFORMATION_TRANSPORT	comEC->PGPT0029415	2
30	PBAPFJJM_00649	656549	657445	COMPETITIVE_EXCLUSION|CE	CE-BACTERIAL_FITNESS-MULTIDRUG_RESISTANCE	mexT->PGPT0028130	5
31	PBAPFJJM_00871	879700	879927	COMPETITIVE_EXCLUSION|CE	CE-BACTERIAL_FITNESS-TOXIN-ANTITOXIN_SYSTEM	REGULATION_hipB->PGPT0027485	4
32	PBAPFJJM_00891	900486	901610	COMPETITIVE_EXCLUSION|CE	CE-EPS-SUCCINOGLYCAN_METABOLIC_PATHWAY	exoZ->PGPT0026580	2
33	PBAPFJJM_01011	1028777	1029388	COMPETITIVE_EXCLUSION|CE	CE-BIOFILM-GENERAL_SECRETION_PATHWAY	gspO->PGPT0026480	1
34	PBAPFJJM_01040	1059293	1059667	COMPETITIVE_EXCLUSION|CE	CE-T2SS-COMPETENCE-RELATED_DNA_TRANSFORMATION_TRANSPORT	comEA->PGPT0029410	1
35	PBAPFJJM_01088	1106222	1106689	COMPETITIVE_EXCLUSION|CE	CE-TYPE_III_SECRETION_RELATED_PROTEINS	hpa2->PGPT0029815	1
36	PBAPFJJM_01094	1112243	1112962	COMPETITIVE_EXCLUSION|CE	CE-BACTERIAL_FITNESS-MULTIDRUG_RESISTANCE_EVG-EMR_SYSTEM	evgS|bvgS->PGPT0014485	2
37	PBAPFJJM_01346	98093	98458	COMPETITIVE_EXCLUSION|CE	CE-PG_REMODELLING_AMIDASE_ACTIVITY	amiD->PGPT0024155	1
38	PBAPFJJM_01471	227455	228330	COMPETITIVE_EXCLUSION|CE	CE-QSR-AI1|AI-2|CAI-1_PERCEPTION|SIGNALLING	aphB->PGPT0025580	2
39	PBAPFJJM_01491	245661	246488	COMPETITIVE_EXCLUSION|CE	CE-QSR-GABA_PERCIPITATION|SIGNALLING	ahlD|aiiA|attM|blcC->PGPT0025590	1
40	PBAPFJJM_01524	279574	279849	COMPETITIVE_EXCLUSION|CE	CE-Type_VI_SECRETION_SYSTEM_BIOSYNTHESIS	impB->PGPT0025915	2
41	PBAPFJJM_01528	285160	286323	COMPETITIVE_EXCLUSION|CE	CE-BACTERIAL_FITNESS-RHIZOPINE_BIOSYNTHESIS	mosC->PGPT0016788	1
42	PBAPFJJM_01536	293176	293928	COMPETITIVE_EXCLUSION|CE	CE-REMODELLING_LIPOPROTEIN_METABOLSIM	mlaA|vacJ->PGPT0024485	1
43	PBAPFJJM_01724	502071	503369	COMPETITIVE_EXCLUSION|CE	CE-BACTERIAL_FITNESS-INTEGRASES|RECOMBINASES	int|intR|intV|intQ|intW|xerC->PGPT0021996	2
44	PBAPFJJM_01728	505805	506104	COMPETITIVE_EXCLUSION|CE	CE-Type_VI_SECRETION-ESS_SYSTEM	essC|eccC|ftsK|spoIIIE->PGPT0030468	1
45	PBAPFJJM_01785	571267	572145	COMPETITIVE_EXCLUSION|CE	CE-REMODELLING_LPS-O-ANTIOGEN_BIOSYNTHESIS	rfbA|rmlA|rffH->PGPT0022600	1
46	PBAPFJJM_01787	572847	573677	COMPETITIVE_EXCLUSION|CE	CE-REMODELLING_LPS-PARATOSE|TRYLOSE|ABEQUOSE|ASCARYLOSE_MODIFICATION	ascD|ddhD|rfbI->PGPT0022595	1
47	PBAPFJJM_01789	574472	575551	COMPETITIVE_EXCLUSION|CE	CE-REMODELLING_LPS-PARATOSE|TRYLOSE|ABEQUOSE|ASCARYLOSE_MODIFICATION	yfnG|rfbG->PGPT0019060	1
48	PBAPFJJM_01790	575573	576886	COMPETITIVE_EXCLUSION|CE	CE-REMODELLING_LPS-PARATOSE|TRYLOSE|ABEQUOSE|ASCARYLOSE_MODIFICATION	ascC|ddhC|rfbH->PGPT0022610	1
49	PBAPFJJM_01792	577486	578355	COMPETITIVE_EXCLUSION|CE	CE-REMODELLING_LPS-PARATOSE_MODIFICATION	rfbS->PGPT0022615	1
50	PBAPFJJM_01796	581878	583026	COMPETITIVE_EXCLUSION|CE	CE-EPS-PUTATIVE_EXOPOLYSACCHARIDE_FUNCTION-1	bshA->PGPT0019565	1
51	PBAPFJJM_01872	661365	663074	COMPETITIVE_EXCLUSION|CE	CE-QSR|BF-cAMP|CRP_SIGNALLING_PATHWAY	yedQ->PGPT0026200	1
52	PBAPFJJM_02025	122811	124424	COMPETITIVE_EXCLUSION|CE	CE-EPS-CELLULOSE_BIOSYNTHESIS	adrB->PGPT0026215	3
53	PBAPFJJM_02158	272540	273562	COMPETITIVE_EXCLUSION|CE	CE-PG_REMODELLING-SOLUBLE_LYTIC_MUREIN_TRANSGLYCOSYLASE_ACTIVITY	slt->PGPT0024070	1
54	PBAPFJJM_02166	278998	279594	COMPETITIVE_EXCLUSION|CE	CE-TYPE_III_SECRETION_CORE_APPARATUS	yscL|sctL->PGPT0029655	1
55	PBAPFJJM_02180	294291	295157	COMPETITIVE_EXCLUSION|CE	CE-TYPE_III_SECRETION_CORE_APPARATUS	yscD|sctD|ssaD->PGPT0029640	1
56	PBAPFJJM_02182	297294	298436	COMPETITIVE_EXCLUSION|CE	CE-TYPE_III_SECRETION_CORE_APPARATUS	yscW|sctW->PGPT0029715	1
57	PBAPFJJM_02187	301878	302348	COMPETITIVE_EXCLUSION|CE	CE-BACTERIAL_FITNESS-YobL-YobK_TOXIN-ANTITOXIN_SYSTEM	antitoxin_yobK->PGPT0027635	2
58	PBAPFJJM_02327	437439	437900	COMPETITIVE_EXCLUSION|CE	CE-REMODELLING_LIPOPROTEIN_METABOLSIM	slyB->PGPT0024490	2
59	PBAPFJJM_02384	502335	502508	COMPETITIVE_EXCLUSION|CE	CE-BACTERIAL_FITNESS-GhoT-GhoS_TOXIN-ANTITOXIN_SYSTEM	toxin_ghoT->PGPT0027755	2
60	PBAPFJJM_02401	522049	522777	COMPETITIVE_EXCLUSION|CE	CE-QUORUM_SENSING_RESPONSE|BIOFILM_FORMATION	cpdA->PGPT0021595	3
61	PBAPFJJM_02464	598389	599573	COMPETITIVE_EXCLUSION|CE	CE-BACTERIAL_FITNESS-OTHER_MULTIDRUG_EFFLUX_GENES	ydhP->PGPT0028991	3
62	PBAPFJJM_02753	258736	259152	COMPETITIVE_EXCLUSION|CE	CE-BACTERIAL_FITNESS-FOSFOMYCIN_RESISTANCE	fosA5->PGPT0028550	1
63	PBAPFJJM_02792	296807	298039	COMPETITIVE_EXCLUSION|CE	CE-BACTERIAL_FITNESS-OTHER_MULTIDRUG_EFFLUX_GENES	mdtH->PGPT0029190	2
64	PBAPFJJM_02823	328915	329256	COMPETITIVE_EXCLUSION|CE	CE-BACTERIAL_FITNESS-SymR-SymE_TOXIN-ANTITOXIN_SYSTEM	toxin_symE->PGPT0027290	4
65	PBAPFJJM_02834	339450	339806	COMPETITIVE_EXCLUSION|CE	CE-BACTERIAL_FITNESS-SULFUR_MODIFICATION_PROTEINS	dndE->PGPT0027780	1
66	PBAPFJJM_02857	362159	364543	COMPETITIVE_EXCLUSION|CE	CE-EXOPOLYSACCHARIDE_PRODUCTION|EPS CE-EPS-GALACTOSAMINIDASE	HEXA_B_like|exo|chb->PGPT0012150	2
67	PBAPFJJM_02992	496965	497660	COMPETITIVE_EXCLUSION|CE	CE-QSR|BF-Gac|Rsm_PATHWAY	vasG|clpV->PGPT0025985	1
68	PBAPFJJM_03199	105470	105874	COMPETITIVE_EXCLUSION|CE	CE-BACTERIAL_FITNESS-VapC-VapB_TOXIN-ANTITOXIN_SYSTEM	toxin_mvpA|vapC->PGPT0027595	1
69	PBAPFJJM_03326	249536	251230	COMPETITIVE_EXCLUSION|CE	CE-EPS-GALACTOGLUCAN_METABOLIC_PATHWAY	mucR->PGPT0026010	7
70	PBAPFJJM_00875	883221	883958	COMPETITIVE_EXCLUSION|CE	CE-BACTERIAL_FITNESS-HipA-HipB_TOXIN-ANTITOXIN_SYSTEM	toxin_hipA->PGPT0027480	3
71	PBAPFJJM_03421	34981	35316	COMPETITIVE_EXCLUSION|CE	CE-PEPTIDOGLYCAN_REMODELLING	erfK->PGPT0023745	1
72	PBAPFJJM_03465	84216	84833	COMPETITIVE_EXCLUSION|CE	CE-REMODELLING_GPL_PHOSPHATIDYLTRANSFERASE_ACTIVITY	CHO1|pssA->PGPT0007695	1
73	PBAPFJJM_03494	139398	140504	COMPETITIVE_EXCLUSION|CE	CE-CELL_ENVELOPE_REMODELLING	wzz|wzzB->PGPT0023265	1
74	PBAPFJJM_03539	187998	188264	COMPETITIVE_EXCLUSION|CE	CE-BACTERIAL_FITNESS-CptA-CptB_TOXIN-ANTITOXIN_SYSTEM	antitoxin_cptB|ygfY|sdhE->PGPT0027750	1
75	PBAPFJJM_03903	40515	40778	COMPETITIVE_EXCLUSION|CE	CE-BACTERIAL_FITNESS-TYPE_II_TOXIN-ANTITOXIN_SYSTEM_REALATED_FACTORS	comC|ycfR|bhsA->PGPT0015005	5
76	PBAPFJJM_04030	160430	160978	COMPETITIVE_EXCLUSION|CE	CE-EPS-PUTATIVE_EXOPOLYSACCHARIDE_FUNCTION-1	cysE->PGPT0020265	3
77	PBAPFJJM_04184	114156	114695	COMPETITIVE_EXCLUSION|CE	CE-T2SS-TYPE_IVa_PILUS_HOMOLOG_PROTEIN	hofN->PGPT0016165	1
78	PBAPFJJM_04185	114679	115140	COMPETITIVE_EXCLUSION|CE	CE-T2SS-TYPE_IVa_PILUS_HOMOLOG_PROTEIN	hofO->PGPT0016170	1
79	PBAPFJJM_04448	43667	44095	COMPETITIVE_EXCLUSION|CE	CE-BACTERIAL_FITNESS-TYPE_II_TOXIN-ANTITOXIN_SYSTEM_REALATED_FACTORS	mreB->PGPT0027700	2
80	PBAPFJJM_00832	846099	846668	COMPETITIVE_EXCLUSION|CE	CE-REMODELLING_LPS_TRANSPORT	lptE|rlpB->PGPT0023297	1
1	PBAPFJJM_04063	5220	6167	PHYTOHORMONE|PLANT_SIGNAL_PRODUCTION	PLANT_GERMINATION-VITAMIN_B9|FOLATE_BIOSYNTHESIS	fmt->PGPT0008125	1
2	PBAPFJJM_00238	232901	234094	PHYTOHORMONE|PLANT_SIGNAL_PRODUCTION	PLANT_GERMINATION-VITAMIN_B9|FOLATE_BIOSYNTHESIS	glyA->PGPT0008090	1
3	PBAPFJJM_01138	1161615	1162997	PHYTOHORMONE|PLANT_SIGNAL_PRODUCTION	PLANT_VITAMIN_C|ASCORBIC_ACID_BIOSYNTHESIS	GULO_like->PGPT0009350	1
4	PBAPFJJM_02448	577510	578427	PHYTOHORMONE|PLANT_SIGNAL_PRODUCTION	PLANT_SIGNAL-VOLATILE_RELATED_METABOLISM	hmgL->PGPT0008315	1
5	PBAPFJJM_03059	575364	575810	PHYTOHORMONE|PLANT_SIGNAL_PRODUCTION	PLANT_VITAMIN_B2|RIBOFLAVIN_BIOSYNTHESIS	ribA->PGPT0007985	2
6	PBAPFJJM_00384	370296	371111	PHYTOHORMONE|PLANT_SIGNAL_PRODUCTION	PLANT_VITAMIN_B1|THIAMIN_BIOSYNTHESIS	thiK->PGPT0009030	1
7	PBAPFJJM_00497	485267	486424	PHYTOHORMONE|PLANT_SIGNAL_PRODUCTION	PLANT_GERMINATION-VITAMIN_B9|FOLATE_BIOSYNTHESIS	gcvT->PGPT0008130	2
8	PBAPFJJM_00499	486751	487260	PHYTOHORMONE|PLANT_SIGNAL_PRODUCTION	PLANT_SIGNAL-VOLATILE_RELATED_FATTY_ACID_PATHWAY	fabZ->PGPT0008365	2
9	PBAPFJJM_00500	487303	488058	PHYTOHORMONE|PLANT_SIGNAL_PRODUCTION	PLANT_SIGNAL-VOLATILE_RELATED_FATTY_ACID_PATHWAY	ymfI|fabG|efpI->PGPT0003180	14
10	PBAPFJJM_00650	657532	658302	PHYTOHORMONE|PLANT_SIGNAL_PRODUCTION	PLANT_VITAMIN_K_BIOSYNTHESIS	kefF|nqo|ywrO->PGPT0009455	2
11	PBAPFJJM_01154	1179279	1179845	PHYTOHORMONE|PLANT_SIGNAL_PRODUCTION	PHYTOHORMONE-XANTHINE_BIOSYNTHESIS	xdhC|paod|ygeB|pucA->PGPT0007280	3
12	PBAPFJJM_01472	228439	229305	PHYTOHORMONE|PLANT_SIGNAL_PRODUCTION	PLANT_VITAMIN_K_BIOSYNTHESIS	qorB->PGPT0009465	2
13	PBAPFJJM_03649	298914	299624	PHYTOHORMONE|PLANT_SIGNAL_PRODUCTION	PLANT_SIGNAL-TERPENOID-ISOPENTENYL_DIPHOSPHATE|IPP_PATHWAY	ispD->PGPT0007590	1
14	PBAPFJJM_03671	10760	12103	PHYTOHORMONE|PLANT_SIGNAL_PRODUCTION	PLANT_SIGNAL-SULFURIC_VOLATILE_METABOLISM	cysJ->PGPT0002795	3
15	PBAPFJJM_03937	72575	72868	PHYTOHORMONE|PLANT_SIGNAL_PRODUCTION	PLANT_SIGNAL-PHOSPHOLIPID|CHOLESTEROL_TRANSPORT	mlaB->PGPT0007675	1
16	PBAPFJJM_04320	94441	94956	PHYTOHORMONE|PLANT_SIGNAL_PRODUCTION	PLANT_VITAMIN-MOLYBDENUM_COFACTOR_BIOSYNTHESIS	moeA->PGPT0008430	3
17	PBAPFJJM_04367	48249	48989	PHYTOHORMONE|PLANT_SIGNAL_PRODUCTION	PLANT_VITAMIN-HEME|SIRO-BIOSYNTHESIS	hemD->PGPT0003665	1
18	PBAPFJJM_02268	378310	379668	PHYTOHORMONE|PLANT_SIGNAL_PRODUCTION	PHYTOHORMONE-IAA_RELATED_TRYPTOPHAN_PATHWAY	trpCF->PGPT0007085	1
19	PBAPFJJM_02419	546149	546661	PHYTOHORMONE|PLANT_SIGNAL_PRODUCTION	PLANT_SIGNAL-TERPENOID-ISOPENTENYL_DIPHOSPHATE|IPP_PATHWAY	ispF->PGPT0007595	2
20	PBAPFJJM_02451	580426	580905	PHYTOHORMONE|PLANT_SIGNAL_PRODUCTION	PLANT_DEBRANCHING-N1-|N8-ACETYLSPERMIDINE_FORMATION	paiA->PGPT0007785	2
21	PBAPFJJM_02606	105922	106116	PHYTOHORMONE|PLANT_SIGNAL_PRODUCTION	PLANT_VITAMIN_B5|PANTOTHENIC_ACID|CO_FACTOR_BIOSYNTHESIS	coaE->PGPT0008835	2
1	PBAPFJJM_04141	263509	264417	PLANT_IMMUNE_RESPONSE_STIMULATION	TRIGGERED_IMMUNITY	fliC|laf1|lafA|fla1|hag->PGPT0015190	5
2	PBAPFJJM_01539	296130	297440	PLANT_IMMUNE_RESPONSE_STIMULATION	ISR-ISOJASMONIC_ACID_BIOSYNTHESIS	fadA|fadI->PGPT0001565	2
3	PBAPFJJM_01732	507823	508605	PLANT_IMMUNE_RESPONSE_STIMULATION	ISR-VITAMIN_B1|THIAMIN_BIOSYNTHESIS	thiM->PGPT0008990	1
1	PBAPFJJM_00022	17567	18955	STRESS_CONTROL|BIOCONTROL	NEUTRALIZING_ABIOTIC_STRESS (Salinity)	ydfJ->PGPT0014425	1
2	PBAPFJJM_00023	19010	20026	STRESS_CONTROL|BIOCONTROL	NEUTRALIZING_ABIOTIC_STRESS (Salinity)	rspB->PGPT0018265	1
3	PBAPFJJM_00221	217983	218330	STRESS_CONTROL|BIOCONTROL	STRESS_SIGNAL-DNA_DAMAGE_DEFENSE|REPAIR	yxlJ|aag->PGPT0014885	1
4	PBAPFJJM_01122	1146282	1146542	STRESS_CONTROL|BIOCONTROL	STRESS_SIGNAL-PHOSPHATE_STARVATION_RESPONSE	iraP|yaiB->PGPT0015091	2
5	PBAPFJJM_01488	241233	242249	STRESS_CONTROL|BIOCONTROL	NEUTRALIZING_ABIOTIC_STRESS	qor->PGPT0013255	2
6	PBAPFJJM_00244	239585	240067	STRESS_CONTROL|BIOCONTROL	NITROSATIVE|OXIDATIVE_STRESS|ROS_SCAVENGING	bsaA|gpx|btuE->PGPT0013115	2
7	PBAPFJJM_00298	285724	286989	STRESS_CONTROL|BIOCONTROL	STRESS_SIGNAL-DNA_DAMAGE_DEFENSE|REPAIR	umuC->PGPT0014882	2
8	PBAPFJJM_00336	320697	321023	STRESS_CONTROL|BIOCONTROL	STRESS_SIGNAL-DNA_DAMAGE_DEFENSE|REPAIR	lexA->PGPT0014895	2
9	PBAPFJJM_00366	349909	351174	STRESS_CONTROL|BIOCONTROL	OXIDATIVE_STRESS-CAROTENOID_BIOSYNTHESIS	crtX->PGPT0007475	1
10	PBAPFJJM_00488	474627	475559	STRESS_CONTROL|BIOCONTROL	NEUTRALIZING_BIOTIC_STRESS	fabD|bmyD->PGPT0008350	2
11	PBAPFJJM_00490	476956	477723	STRESS_CONTROL|BIOCONTROL	OXIDATIVE_STRESS-ARYLPOLYENE_BIOSYNTHESIS	ABC_CD_P->PGPT0013350	4
12	PBAPFJJM_00493	479687	480394	STRESS_CONTROL|BIOCONTROL	OXIDATIVE_STRESS-ARYLPOLYENE_BIOSYNTHESIS	ABC_CD_A->PGPT0013345	4
13	PBAPFJJM_00495	481380	482606	STRESS_CONTROL|BIOCONTROL	OXIDATIVE_STRESS-ARYLPOLYENE_BIOSYNTHESIS	fabB->PGPT0013310	1
14	PBAPFJJM_00547	540730	541836	STRESS_CONTROL|BIOCONTROL	OSMOTIC_STRESS_SIGNALLUING	ompF->PGPT0012995	1
15	PBAPFJJM_01039	1058790	1059197	STRESS_CONTROL|BIOCONTROL	OXIDATIVE_STRESS-ARYLPOLYENE_BIOSYNTHESIS	ybgC->PGPT0001850	1
16	PBAPFJJM_01091	1108128	1108904	STRESS_CONTROL|BIOCONTROL	FUNGICIDAL-CHITINOLYTIC_ACTIVITIES	cbp->PGPT0012145	1
17	PBAPFJJM_01092	1109102	1110670	STRESS_CONTROL|BIOCONTROL	FUNGICIDAL-CHITINOLYTIC_ACTIVITIES	chiA|chtA|chiI->PGPT0012130	2
18	PBAPFJJM_01093	1110839	1112176	STRESS_CONTROL|BIOCONTROL	ACIDIC_STRESS-EVG-EMR_System	evgS|bvgS->PGPT0014485	2
19	PBAPFJJM_01180	1215140	1216822	STRESS_CONTROL|BIOCONTROL	HIGH_TEMPERATURE_TOLERANCE	clpB->PGPT0014580	1
20	PBAPFJJM_01351	102510	103058	STRESS_CONTROL|BIOCONTROL	BIOTIC_STRESS_RESISTANCE-PHENAZINE-1-CARBOXYLIC_ACID_BIOSYNTHESIS	aroDE->PGPT0012895	1
21	PBAPFJJM_01468	225745	226155	STRESS_CONTROL|BIOCONTROL	SALINITY_STRESS-PROLINE_METABOLISM	argO->PGPT0014247	4
22	PBAPFJJM_01613	374406	375662	STRESS_CONTROL|BIOCONTROL	HERBICIDIAL_STRESS-ORGANOPHOSPHATE_DEGRADTION	glpB->PGPT0006780	1
23	PBAPFJJM_01909	17325	17567	STRESS_CONTROL|BIOCONTROL	OXIDATIVE_STRESS-ARYLPOLYENE_BIOSYNTHESIS	acpP->PGPT0011375	4
24	PBAPFJJM_01854	637639	637995	STRESS_CONTROL|BIOCONTROL	NITROSATIVE|OXIDATIVE_STRESS|ROS_REGULATORY_PROTEINS	blc->PGPT0012970	1
25	PBAPFJJM_01941	43230	43655	STRESS_CONTROL|BIOCONTROL	OTHER_STRESS_RESPONSE_PROTEINS	uspC->PGPT0014990	1
26	PBAPFJJM_02345	460379	46072	STRESS_CONTROL|BIOCONTROL	STRESS_SIGNAL-MAGNESIUM_STARVATION_RESPONSE	iraM|elbA->PGPT0015085	1
27	PBAPFJJM_02999	502920	503369	STRESS_CONTROL|BIOCONTROL	OSMOTIC_STRESS-VITAMIN_B3|NIACIN_BIOSYNTHESIS	nudC->PGPT0013440	1
28	PBAPFJJM_04039	169240	169608	STRESS_CONTROL|BIOCONTROL	SALINITY_STRESS-VITAMIN_B9|FOLATE_METABOLISM	folB->PGPT0007905	1
29	PBAPFJJM_04396	75616	75867	STRESS_CONTROL|BIOCONTROL	BACTERICIDAL-AURACHIN_METABOLISM	acpP->PGPT0011375	4
30	PBAPFJJM_04421	10231	10740	STRESS_CONTROL|BIOCONTROL	BACTERICIDAL-SPERMIDINE|PUTRESCINE_METABOLISM	paiA->PGPT0007785	2
1	PBAPFJJM_00260	250321	250887	BIO-REMEDIATION	HEAVY_METAL_DETOXIFICATION	comR|ycfQ->PGPT0004136	3
2	PBAPFJJM_00254	245785	246462	BIO-REMEDIATION	HEAVY_METAL_DETOXIFICATION	pmrA->PGPT0003915	2
3	PBAPFJJM_00855	867847	868173	BIO-REMEDIATION	COPPER_RESISTANCE-COPPER_TRANSPORT	cusF->PGPT0004075	1
4	PBAPFJJM_00886	894739	895650	BIO-REMEDIATION	HEAVY_METAL_DETOXIFICATION	feuA|yvrC|ABC_FEV_S|fatB->PGPT0003765	5
5	PBAPFJJM_01478	232671	234026	BIO-REMEDIATION	COPPER_RESISTANCE_MEDIATION	cusS|copS|silS->PGPT0004100	2
6	PBAPFJJM_01482	235936	236967	BIO-REMEDIATION	XENOBIOTIC_VINYLCHLORIDE_DEGRADATION	etnE->PGPT0006940	1
7	PBAPFJJM_01820	604993	605538	BIO-REMEDIATION	COBALT_RESISTANCE-COBALT_HOMEOSTASIS	cobP|cobU->PGPT0004585	1
8	PBAPFJJM_01822	606295	607350	BIO-REMEDIATION	COBALT_RESISTANCE-COBALT_HOMEOSTASIS	cobU|cobT->PGPT0004595	1
9	PBAPFJJM_01908	16513	17256	BIO-REMEDIATION	IRON_RESISTANCE-BACILLIBACTIN_METABOLISM	ymfI|fabG|efpI->PGPT0003180	14
10	PBAPFJJM_02109	213495	21445	BIO-REMEDIATION	IRON_RESISTANCE-Fmn|Dmk|Ppl|Ndh|Eet_SYSTEM	nosX|apbE|yojL|fmnB->PGPT0000430	2
11	PBAPFJJM_02450	579815	580423	BIO-REMEDIATION	TELLURIUM_RESISTANCE-TER-SYSTEM	tehB->PGPT0004925	2
12	PBAPFJJM_02727	233426	234214	BIO-REMEDIATION	IRON_RESISTANCE-FERRICHROME|FERRIOXAMINE_METABOLISM	fhuF->PGPT0003315	2
1	PBAPFJJM_00241	235716	236546	PUTATIVE_PGPTs	PUTATIVE-OXIDOREDUCTASE_ACTIVITY	yqjQ->PGPT0030485	2
2	PBAPFJJM_02353	469213	470721	PUTATIVE_PGPTs	PUTATIVE-TANNIN_DEGRADATION-1	pnbA->PGPT0030515	2
