# Supplementary material for: Comparative Genomics and Physiological Investigations Supported Multifaceted Plant Growth-Promoting Activities in Two Hypericum perforatum L.-Associated Plant Growth-Promoting Rhizobacteria for Microbe-Assisted Cultivation
Source: Microbiol Spectr. 2023 May 18;11(3):e00607-23. doi: 10.1128/spectrum.00607-23 (PMC10269543; doi:10.1128/spectrum.00607-23)
Supplement: Supplemental file 3 — Supplemental material. Download spectrum.00607-23-s0003.xls, XLS file, 0.04 MB [file spectrum.00607-23-s0003.xls]

## Sheet: Sheet1
Table S13. Unique genes in Rahnella variigena HypNH18 encoding plant growth-promoting traits (PGPTs)
Sr No		Start	Stop	Category	Function	Gene	PGPT ID	Frequency
1	IINNFHDJ_00055	65446	65940	BIO-FERTILIZATION	NITROGEN_ACQUISITION	eutM|cchA-	PGPT0000617	1
2	IINNFHDJ_00101	123495	125663	BIO-FERTILIZATION	P-SOLUBILISATION-GLUCONIC_ACID-PQQ_PATHWAY	pqqF-	PGPT0001270	1
3	IINNFHDJ_01303	222375	222704	BIO-FERTILIZATION	PHOSPHATE_SOLUBILIZATION	alaA-	PGPT0001880	1
4	IINNFHDJ_01363	280485	282428	BIO-FERTILIZATION	SIDEROPHORE_EXPORT_SYSTEMS	macB|ybjZ|pvdT-	PGPT0027920	3
5	IINNFHDJ_01364	282425	283582	BIO-FERTILIZATION	SIDEROPHORE_EXPORT_SYSTEMS	macA|pvdR-	PGPT0027919	3
6	IINNFHDJ_03596	81285	82211	BIO-FERTILIZATION	P-SOLUBILISATION-MALONIC_ACID_TRANSPORT	mdcF-	PGPT0001720	1
7	IINNFHDJ_04972	966	1214	BIO-FERTILIZATION	IRON_HOMEOSTASIS-RELATED_PROTEINS	dps|dpsA-	PGPT0004055	1
1	IINNFHDJ_00299	2685	3848	ROOT_COLONIZATION	ROOT_COLONIZATION-SITE-SPECIFIC_RECOMBINATION	xerD-	PGPT0022000	1
2	IINNFHDJ_01358	276032	276766	ROOT_COLONIZATION	ROOT_COLONIZATION-VITAMIN_B7|BIOTIN_BIOSYNTHESIS	ymfI|fabG|efpI-	PGPT0003180	8
3	IINNFHDJ_03873	57190	58206	ROOT_COLONIZATION	ROOT_NODULE_REGULATION	nodD-	PGPT0015290	2
4	IINNFHDJ_04497	27195	27683	ROOT_COLONIZATION	ROOT_COLONIZATION-VITAMIN_B3|NIACIN_BIOSYNTHESIS	pncA-	PGPT0013470	1
5	IINNFHDJ_03583	67432	68160	ROOT_COLONIZATION	ROOT_COLONIZATION-VITAMIN_B7|BIOTIN_BIOSYNTHESIS	bioC-	PGPT0022060	1
1	IINNFHDJ_04410	15416	15607	COLONIZATION-PLANT_DERIVED_SUBSTRATE_USAGE	PLANT_DERIVED_TRIGONELLINE_DEGRADATION	gabD-	PGPT0001580	2
2	IINNFHDJ_03594	77542	78063	COLONIZATION-MOTILITY|CHEMOTAXIS	MOTILITY-FIMBRIAE_SYSTEM	fimA-	PGPT0016030	7
3	IINNFHDJ_00015	18105	18344	COLONIZATION-PLANT_DERIVED_SUBSTRATE_USAGE	PLANT_DERIVED_ALGINATE_DEGRADATION	putative_alginate_lyase-	PGPT0019420	1
4	IINNFHDJ_04740	8989	9828	COLONIZATION-PLANT_DERIVED_SUBSTRATE_USAGE	PLANT_DERIVED_METHIONINE_DEGRADATION	dcm-	PGPT0020015	2
5	IINNFHDJ_00238	276797	277663	COLONIZATION-PLANT_DERIVED_SUBSTRATE_USAGE	PLANT_DERIVED_CARNITHINE_DEGRADATION	dhcR-	PGPT0021950	3
6	IINNFHDJ_00575	297716	298294	COLONIZATION-MOTILITY|CHEMOTAXIS	MOTILITY-FIMBRIAE_SYSTEM	fimG-	PGPT0016050	2
7	IINNFHDJ_00577	298938	299540	COLONIZATION-SURFACE_ATTACHMENT	SURFACE_ADHESIVE_FIMBRIAE	fimA-	PGPT0016030	7
8	IINNFHDJ_00582	306090	306593	COLONIZATION-SURFACE_ATTACHMENT	SURFACE_ADHESIVE_FIMBRIAE	cfaB-	PGPT0022245	1
9	IINNFHDJ_00984	131423	131818	COLONIZATION-PLANT_DERIVED_SUBSTRATE_USAGE	PLANT_DERIVED_PYRIMIDINE_METABOLISM	nudG-	PGPT0021430	2
10	IINNFHDJ_01116	275631	276911	COLONIZATION-PLANT_DERIVED_SUBSTRATE_USAGE	PLANT_DERIVED_PYRIMIDINE_METABOLISM	codA-	PGPT0021315	6
11	IINNFHDJ_01430	66952	68067	COLONIZATION-MOTILITY|CHEMOTAXIS	MOTILITY-FIMBRIAE_SYSTEM	sfmH-	PGPT0016115	1
12	IINNFHDJ_01950	57	731	COLONIZING_PLANT_SYSTEM	MOTILITY-FIMBRIAE_SYSTEM	fimC-	PGPT0016035	7
13	IINNFHDJ_01951	770	3424	COLONIZATION-SURFACE_ATTACHMENT	SURFACE_ADHESIVE_FIMBRIAE	fimD|fimC|mrkC|htrE|cssD-	PGPT0016040	9
14	IINNFHDJ_03575	57898	59379	COLONIZATION-PLANT_DERIVED_SUBSTRATE_USAGE	PLANT_DERIVED_CHITIN_DEGRADATION	chiA|chtA|chiI-	PGPT0012130	2
15	IINNFHDJ_03589	72059	72652	COLONIZATION-PLANT_DERIVED_SUBSTRATE_USAGE	PLANT_DERIVED_GLUCOSE_SENSING	rcsA-	PGPT0014840	2
16	IINNFHDJ_03691	7042	7257	COLONIZATION-PLANT_DERIVED_SUBSTRATE_USAGE	PLANT_DERIVED_RHAMNOSE_DEGRADATION	rhaS-	PGPT0017780	5
17	IINNFHDJ_00630	23544	24776	COLONIZATION-PLANT_DERIVED_SUBSTRATE_USAGE	PLANT_DERIVED_NUCLEOSIDE_TRANSPORT	TC_CNT|nupX-	PGPT0021070	1
18	IINNFHDJ_00462	179442	179714	COLONIZATION-PLANT_DERIVED_SUBSTRATE_USAGE	PLANT_DERIVED_SHIKIMATE_DEGRADATION	aroM-	PGPT0019715	2
19	IINNFHDJ_03951	15101	17182	COLONIZATION-PLANT_DERIVED_SUBSTRATE_USAGE	PLANT_DERIVED_GLYCOSIDE-GLYCOSIDASES|GLYCOSYLHYDROLASES	chiA|chtA|chiI-	PGPT0012130	2
20	IINNFHDJ_04527	25635	26144	COLONIZATION-PLANT_DERIVED_SUBSTRATE_USAGE	PLANT_DERIVED_GLYCOSIDE-GLYCOSIDASES|GLYCOSYLHYDROLASES	rrrD-	PGPT0019155	1
21	IINNFHDJ_04781	12852	13373	COLONIZING_PLANT_SYSTEM	PLANT_DEGRADATIVE_GS|GH-LYSOZYME	rrrD-	PGPT0019155	1
22	IINNFHDJ_04285	29005	29325	COLONIZATION-PLANT_DERIVED_SUBSTRATE_USAGE	PLANT_DERIVED_PEPTIDE_METABOLISM	ddpD-	PGPT0004435	5
1	IINNFHDJ_01423	59120	59599	COMPETITIVE_EXCLUSION|CE	CE-BACTERIAL_FITNESS-FitB-FitA_TOXIN-ANTITOXIN_SYSTEM	toxin_fitB|vapC-	PGPT0027670	1
2	IINNFHDJ_02905	22408	22809	COMPETITIVE_EXCLUSION|CE	CE-BACTERIAL_FITNESS-FOSFOMYCIN_RESISTANCE	fosA5-	PGPT0028550	1
3	IINNFHDJ_00025	28412	29500	COMPETITIVE_EXCLUSION|CE	CE-Type_VI_SECRETION_SYSTEM_BIOSYNTHESIS	impH|vasB-	PGPT0025940	3
4	IINNFHDJ_00042	52151	52966	COMPETITIVE_EXCLUSION|CE	CE-QSR-UNKNOWN_AI_PERCIPITATION-DPP-MEDIATED_PATHWAY	ddpD-	PGPT0004435	5
5	IINNFHDJ_04741	9924	11756	COMPETITIVE_EXCLUSION|CE	CE-BACTERIAL_FITNESS-TYPE_II_R-M_SYSTEM	dam-	PGPT0027190	2
6	IINNFHDJ_00079	94860	96044	COMPETITIVE_EXCLUSION|CE	CE-BACTERIAL_FITNESS-OTHER_MULTIDRUG_EFFLUX_GENES	ydhP-	PGPT0028991	3
7	IINNFHDJ_00097	120276	120761	COMPETITIVE_EXCLUSION|CE	CE-Type_VI_SECRETION_PROTEINS	hcp-	PGPT0025980	14
8	IINNFHDJ_00176	208990	209616	COMPETITIVE_EXCLUSION|CE	CE-Type_VI_SECRETION_SYSTEM_BIOSYNTHESIS	impK|ompA|vasF|dotU-	PGPT0025955	1
9	IINNFHDJ_00179	215691	217019	COMPETITIVE_EXCLUSION|CE	CE-Type_VI_SECRETION_SYSTEM_BIOSYNTHESIS	vasL-	PGPT0030435	2
10	IINNFHDJ_00297	250	2232	COMPETITIVE_EXCLUSION|CE	CE-BACTERIAL_FITNESS-TYPE_II_R-M_SYSTEM	dcm-	PGPT0020015	2
11	IINNFHDJ_00559	274141	276924	COMPETITIVE_EXCLUSION|CE	CE-T5a_AUTOTRANSPORTER_SECRETION	esp|sigA|sepA-	PGPT0030340	1
12	IINNFHDJ_00581	305264	306004	COMPETITIVE_EXCLUSION|CE	CE-CHAPERONE-USHER-SECRETION-Mat|Ecp_FIMBRIAE_ASSEMBLY	ecpB|matC-	PGPT0029340	1
13	IINNFHDJ_01990	39087	41627	COMPETITIVE_EXCLUSION|CE	CE-CHAPERONE-USHER-SECRETION-TYPE_1_PILUS_ASSEMBLY	fimD|fimC|mrkC|htrE|cssD-	PGPT0016040	9
14	IINNFHDJ_00846	274568	275842	COMPETITIVE_EXCLUSION|CE	CE-BACTERIAL_FITNESS-TYPE_IV_R-M_SYSTEM	mcrC-	PGPT0027245	1
15	IINNFHDJ_00867	303675	304577	COMPETITIVE_EXCLUSION|CE	CE-OTHER_SPORULATION_RELATED_PROTEINS	yjcZ-	PGPT0024985	1
16	IINNFHDJ_00971	118772	119221	COMPETITIVE_EXCLUSION|CE	CE-QSR|BF-Gac|Rsm_PATHWAY	hcp-	PGPT0025980	14
17	IINNFHDJ_00972	119341	119589	COMPETITIVE_EXCLUSION|CE	CE-BACTERIAL_FITNESS-INTEGRASES|RECOMBINASES	int|intR|intV|intQ|intW|xerC-	PGPT0021996	2
18	IINNFHDJ_01058	208679	209053	COMPETITIVE_EXCLUSION|CE	CE-BACTERIAL_FITNESS-OTHER_MULTIDRUG_EFFLUX_GENES	emrB-	PGPT0029220	4
19	IINNFHDJ_01490	137646	140354	COMPETITIVE_EXCLUSION|CE	CE-T5a_AUTOTRANSPORTER_SECRETION	aidA_I|misL-	PGPT0030335	1
20	IINNFHDJ_01507	106	867	COMPETITIVE_EXCLUSION|CE	CE-Type_VI_SECRETION_PROTEINS	vgrG-	PGPT0030410	3
21	IINNFHDJ_01511	4006	7434	COMPETITIVE_EXCLUSION|CE	CE-Type_VI_SECRETION_SYSTEM_BIOSYNTHESIS	impL|vasK|icmF-	PGPT0025960	3
22	IINNFHDJ_02273	59960	60232	COMPETITIVE_EXCLUSION|CE	CE-BACTERIAL_FITNESS-HigB-HigA_TOXIN-ANTITOXIN_SYSTEM	toxin_higB1-	PGPT0027571	3
23	IINNFHDJ_02289	76839	77468	COMPETITIVE_EXCLUSION|CE	CE-EPS-RHAMNOSIDASE	ramA-	PGPT0019195	1
24	IINNFHDJ_02352	6217	6561	COMPETITIVE_EXCLUSION|CE	CE-T2SS-TYPE_IVa_PILUS_HOMOLOG_PROTEIN	ppdC-	PGPT0016140	1
25	IINNFHDJ_02399	55483	55881	COMPETITIVE_EXCLUSION|CE	CE-BACTERIAL_FITNESS-TYPE_III_R-M_SYSTEM	mod-	PGPT0027230	1
26	IINNFHDJ_02646	82707	84044	COMPETITIVE_EXCLUSION|CE	CE-BACTERIAL_FITNESS-TYPE_I_CRISPR-CAS_SYSTEM	csy1-	PGPT0027030	1
27	IINNFHDJ_02873	99521	99646	CE-QUORUM_SENSING_RESPONSE|BIOFILM_FORMATION	CE-QSR|BF-OXIDATIVE_STRESS_SIGNALLING	paiA-	PGPT0007785	4
28	IINNFHDJ_03566	50450	51382	COMPETITIVE_EXCLUSION|CE	CE-BACTERIAL_FITNESS-MULTIDRUG_TRANSPORT-EFFLUX_PUMP_MexEF-OprN	mexT-	PGPT0028130	1
29	IINNFHDJ_03582	65447	66331	CE-QUORUM_SENSING_RESPONSE|BIOFILM_FORMATION	CE-QSR|BF-AMINO_ACID_SIGNALLING	gcvA-	PGPT0026360	3
30	IINNFHDJ_03591	73250	74257	COMPETITIVE_EXCLUSION|CE	CE-CHAPERONE-USHER-SECRETION-TYPE_1_PILUS_ASSEMBLY	fimA-	PGPT0016030	7
31	IINNFHDJ_03689	3181	6246	COMPETITIVE_EXCLUSION|CE	CE-BACTERIAL_FITNESS-RESISTANCE_TO_ANTIMICROBIAL_PEPTIDES	ppiA-	PGPT0015110	1
32	IINNFHDJ_03724	41812	42222	COMPETITIVE_EXCLUSION|CE	CE-BACTERIAL_FITNESS-HigB-HigA_TOXIN-ANTITOXIN_SYSTEM	REGULATION_higA-	PGPT0027580	1
33	IINNFHDJ_00804	226722	228068	COMPETITIVE_EXCLUSION|CE	CE-BACTERIAL_FITNESS-HipA-HipB_TOXIN-ANTITOXIN_SYSTEM	toxin_hipA-	PGPT0027480	3
34	IINNFHDJ_01203	113820	117608	COMPETITIVE_EXCLUSION|CE	CE-T5a_AUTOTRANSPORTER_SECRETION	yfaL-	PGPT0030330	1
35	IINNFHDJ_00845	272997	274568	COMPETITIVE_EXCLUSION|CE	CE-BACTERIAL_FITNESS-TYPE_IV_R-M_SYSTEM	mcrB-	PGPT0027240	1
36	IINNFHDJ_01642	139671	139934	COMPETITIVE_EXCLUSION|CE	CE-BACTERIAL_FITNESS-ParE-ParD|paaAR_TOXIN-ANTITOXIN_SYSTEM	antitoxin_parD1_3_4-	PGPT0027540	1
37	IINNFHDJ_01643	139912	140217	COMPETITIVE_EXCLUSION|CE	CE-BACTERIAL_FITNESS-ParE-ParD|paaAR_TOXIN-ANTITOXIN_SYSTEM	toxin_parE1_3_4-	PGPT0027550	1
38	IINNFHDJ_03818	161	970	COMPETITIVE_EXCLUSION|CE	CE-PG_REMODELLING-MUREIN_DD-ENDOPEPTIDASE_ACTIVITY	mepM-	PGPT0023835	1
39	IINNFHDJ_04324	36256	37197	COMPETITIVE_EXCLUSION|CE	CE-BACTERIAL_FITNESS-BETA-LACTAM_RESISTANCE	mexT-	PGPT0028130	1
40	IINNFHDJ_03725	42219	42530	COMPETITIVE_EXCLUSION|CE	CE-BACTERIAL_FITNESS-HigB-HigA_TOXIN-ANTITOXIN_SYSTEM	toxin_higB-	PGPT0027570	1
1	IINNFHDJ_03815	70833	71306	PHYTOHORMONE|PLANT_SIGNAL_PRODUCTION	PHYTOHORMONE-IAA_PATHWAY	iaaT|yedL|ysnE-	PGPT0007180	1
2	IINNFHDJ_04498	27850	29058	PHYTOHORMONE|PLANT_SIGNAL_PRODUCTION	PLANT_VITAMIN-HEME|SIRO-BIOSYNTHESIS	gltX-	PGPT0008460	1
3	IINNFHDJ_03595	79559	81223	PHYTOHORMONE|PLANT_SIGNAL_PRODUCTION	PLANT_SIGNAL-ACETOIN|2|3-BUTANEDIOL_VOLATILE_BIOSYNTHESIS	budB|ilvK|alsS|ilvB|ilvG|ilvI-	PGPT0008185	3
1	IINNFHDJ_00629	22570	23529	STRESS_CONTROL|BIOCONTROL	OSMOTIC_STRESS-VITAMIN_B3|NIACIN_BIOSYNTHESIS	iunH-	PGPT0013465	4
2	IINNFHDJ_00851	278596	278856	STRESS_CONTROL|BIOCONTROL	OXIDATIVE_STRESS-THIOREDOXINES|THIOESTERASES	trxB-	PGPT0013060	1
3	IINNFHDJ_01196	87948	101813	STRESS_CONTROL|BIOCONTROL	FUNGICIDAL-CHITINOLYTIC_ACTIVITIES	chiA|chtA|chiI-	PGPT0012130	2
4	IINNFHDJ_01359	276759	277013	STRESS_CONTROL|BIOCONTROL	BACTERICIDAL-AURACHIN_METABOLISM	acpP-	PGPT0011375	4
5	IINNFHDJ_01361	277840	279096	STRESS_CONTROL|BIOCONTROL	BIOTIC_STRESS_RESISTANCE-VOLATILE_RELATED_FATTY_ACID_METABOLISM	fabF-	PGPT0008360	4
6	IINNFHDJ_01362	279106	280488	STRESS_CONTROL|BIOCONTROL	FUNGICIDAL-TOXOFLAVIN_METABOLISM	toxI|oprM|oprM|emhC|ttgC|cusC|adeK|smeF|mtrE|cmeC|gesC-	PGPT0009810	4
7	IINNFHDJ_04494	24032	25006	STRESS_CONTROL|BIOCONTROL	STRESS_SIGNAL-TRANSCRIPTIONAL_REGULATION	ypdC-	PGPT0014658	6
8	IINNFHDJ_04838	308	547	STRESS_CONTROL|BIOCONTROL	STRESS_SIGNAL-MUTAGENESIS_BY_DNA_POLYMERASES	umuD-	PGPT0015094	1
9	IINNFHDJ_04839	558	782	STRESS_CONTROL|BIOCONTROL	CE-BACTERIAL_FITNESS-ENVIRONMENT-INDUCIBLE_DNA_POLYMERASES	umuD-	PGPT0015094	1
10	IINNFHDJ_03686	1310	1792	STRESS_CONTROL|BIOCONTROL	DETOXIFICATION_OF_PEROXIDIZED_COMPOUNDS	oxyR-	PGPT0012965	6
